# Supplementary material for: Using network pharmacology to explore the mechanism of Danggui-Shaoyao-San in the treatment of diabetic kidney disease
Source: Front Pharmacol. 2022 Aug 19;13:832299. doi: 10.3389/fphar.2022.832299 (PMC9437281; doi:10.3389/fphar.2022.832299)
Supplement: Supplementary file 1 [file Table1.xlsx]

## Sheet: Sheet1
Supplement Table 1. Seventeen active ingredients and corresponding KEGG pathways.
Active Ingredients	Pathways
	KEGG Pathways terms	P Value	Fold Enrichment	Targets
Stigmasterol	TNF signaling pathway	2.78e-05	15.4295	TNF, AKT1, NFKB1
	mTOR signaling pathway	4.26e-05	23.7207	TNF, AKT1
	Sphingolipid signaling pathway	4.84e-05	13.758	TNF, AKT1, NFKB1
	NF-kappa B signaling pathway	0.000209	15.8138	TNF, NFKB1
	Adipocytokine signaling pathway	0.00175243	15.7234	TNF, AKT1, NFKB1
	T cell receptor signaling pathway	0.00483362	11.0064	TNF, AKT1, IL10, NFKB1
	Toll-like receptor signaling pathway	0.0056884	10.3834	TNF, AKT1, NFKB1
	MAPK signaling pathway	0.010624	5.43794	TNF, AKT1, NFKB1
	HIF-1 signaling pathway	6.56e-10	25.7963	AKT1, NFKB1
	Pathways in cancer	3.59e-06	7.00153	AKT1, NFKB1
	AMPK signaling pathway	5.45e-05	13.4224	AKT1
	FoxO signaling pathway	0.00108076	10.2672	AKT1, IL10
	VEGF signaling pathway	0.00117614	18.0433	AKT1
	cGMP-PKG signaling pathway	0.0019888	8.70759	AKT1
	PI3K-Akt signaling pathway	0.005947	4.78539	AKT1, NFKB1
	Thyroid hormone signaling pathway	0.00713217	9.57078	AKT1
	Ras signaling pathway	0.00718468	6.08761	AKT1, NFKB1
	Endocrine and other factor-regulated calcium reabsorption	0.0105403	18.344	KL
Mairin	TNF signaling pathway	2.78e-05	15.4295	ATK1, PTGS2
	mTOR signaling pathway	4.26e-05	23.7207	ATK1
	Sphingolipid signaling pathway	4.84e-05	13.758	ATK1, NOS3
	Adipocytokine signaling pathway	0.00175243	15.7234	ATK1
	T cell receptor signaling pathway	0.00483362	11.0064	ATK1
	Toll-like receptor signaling pathway	0.0056884	10.3834	ATK1
	MAPK signaling pathway	0.010624	5.43794	ATK1
	HIF-1 signaling pathway	6.56e-10	25.7963	ATK1, NOS3
	Pathways in cancer	3.59e-06	7.00153	ATK1, PTGS2
	AMPK signaling pathway	5.45e-05	13.4224	ATK1
	FoxO signaling pathway	0.00108076	10.2672	ATK1
	VEGF signaling pathway	0.00117614	18.0433	ATK1, PTGS2, NOS3
	cGMP-PKG signaling pathway	0.0019888	8.70759	ATK1, NOS3
	PI3K-Akt signaling pathway	0.005947	4.78539	ATK1, NOS3
	Thyroid hormone signaling pathway	0.00713217	9.57078	ATK1
	Ras signaling pathway	0.00718468	6.08761	ATK1
	NF-kappa B signaling pathway	0.000209	15.8138	PTGS2
(+)-catechin	HIF-1 signaling pathway	6.56e-10	25.7963	PRKCB
	Pathways in cancer	3.59e-06	7.00153	PRKCB
	mTOR signaling pathway	4.26e-05	23.7207	PRKCB
	Sphingolipid signaling pathway	4.84e-05	13.758	PRKCB
	VEGF signaling pathway	0.00117614	18.0433	PRKCB
	Inflammatory mediator regulation of TRP channels	0.00456734	11.231	PRKCB
	Thyroid hormone signaling pathway	0.00713217	9.57078	PRKCB
	Ras signaling pathway	0.00718468	6.08761	PRKCB
	Aldosterone-regulated sodium reabsorption	0.00799029	21.1662	PRKCB
	Endocrine and other factor-regulated calcium reabsorption	0.0105403	18.344	PRKCB
	MAPK signaling pathway	0.010624	5.43794	PRKCB
Alisol B	-	-	-	ENPP1
Alisol C	-	-	-	ENPP1
Sitosterol	TNF signaling pathway	2.78e-05	15.4295	ICAM1, NFKB1
	NF-kappa B signaling pathway	0.000209	15.8138	ICAM1, NFKB1
	-	-	-	APOE
	HIF-1 signaling pathway	6.56e-10	25.7963	NFKB1
	Pathways in cancer	3.59e-06	7.00153	NFKB1
	Sphingolipid signaling pathway	4.84e-05	13.758	NFKB1
	Adipocytokine signaling pathway	0.00175243	15.7234	NFKB1
	T cell receptor signaling pathway	0.00483362	11.0064	NFKB1
	Toll-like receptor signaling pathway	0.0056884	10.3834	NFKB1
	PI3K-Akt signaling pathway	0.005947	4.78539	NFKB1
	Ras signaling pathway	0.00718468	6.08761	NFKB1
	MAPK signaling pathway	0.010624	5.43794	NFKB1
	Endocrine and other factor-regulated calcium reabsorption	0.0105403	18.344	KL
Beta-sitosterol	TNF signaling pathway	2.78e-05	15.4295	ATK1, PTGS2, NFKB1
	mTOR signaling pathway	4.26e-05	23.7207	ATK1
	Sphingolipid signaling pathway	4.84e-05	13.758	ATK1, NFKB1
	Adipocytokine signaling pathway	0.00175243	15.7234	ATK1, NFKB1
	T cell receptor signaling pathway	0.00483362	11.0064	ATK1, NFKB1
	Toll-like receptor signaling pathway	0.0056884	10.3834	ATK1, NFKB1
	MAPK signaling pathway	0.010624	5.43794	ATK1, NFKB1
	HIF-1 signaling pathway	6.56e-10	25.7963	ATK1, NFKB1
	Pathways in cancer	3.59e-06	7.00153	ATK1, PTGS2, NFKB1
	AMPK signaling pathway	5.45e-05	13.4224	ATK1
	FoxO signaling pathway	0.00108076	10.2672	ATK1
	VEGF signaling pathway	0.00117614	18.0433	ATK1, PTGS2
	cGMP-PKG signaling pathway	0.0019888	8.70759	ATK1
	PI3K-Akt signaling pathway	0.005947	4.78539	ATK1, NFKB1
	Thyroid hormone signaling pathway	0.00713217	9.57078	ATK1
	Ras signaling pathway	0.00718468	6.08761	ATK1, NFKB1
	NF-kappa B signaling pathway	0.000209	15.8138	PTGS2
	NF-kappa B signaling pathway	0.000209	15.8138	NFKB1
	Endocrine and other factor-regulated calcium reabsorption	0.0105403	18.344	KL
16alpha-Hydroxydehydrotrametenolic acid	TNF signaling pathway	2.78e-05	15.4295	PTGS2
	Pathways in cancer	3.59e-06	7.00153	PTGS2
	VEGF signaling pathway	0.00117614	18.0433	PTGS2
	NF-kappa B signaling pathway	0.000209	15.8138	PTGS2
	AMPK signaling pathway	5.45e-05	13.4224	HMGCR
Poricoic acid C	TNF signaling pathway	2.78e-05	15.4295	TNF, IL1B, PTGS2
	mTOR signaling pathway	4.26e-05	23.7207	TNF, INS, IGF1
	Sphingolipid signaling pathway	4.84e-05	13.758	TNF, BDKRB2
	NF-kappa B signaling pathway	0.000209	15.8138	TNF, IL1B, PTGS2
	Adipocytokine signaling pathway	0.00175243	15.7234	TNF, ADIPOQ
	T cell receptor signaling pathway	0.00483362	11.0064	TNF
	Toll-like receptor signaling pathway	0.0056884	10.3834	TNF, IL1B
	MAPK signaling pathway	0.010624	5.43794	TNF, IL1B
	Pathways in cancer	3.59e-06	7.00153	PPARG, PTGS2, IGF1, AGTR1, BDKRB2
	AMPK signaling pathway	5.45e-05	13.4224	PPARG, INS, IGF1, ADIPOQ
	Inflammatory mediator regulation of TRP channels	0.00456734	11.231	IL1B, IGF1, BDKRB2
	VEGF signaling pathway	0.00117614	18.0433	PTGS2
	HIF-1 signaling pathway	6.56e-10	25.7963	INS, IGF1
	FoxO signaling pathway	0.00108076	10.2672	INS, IGF1
	cGMP-PKG signaling pathway	0.0019888	8.70759	INS, AGTR1, BDKRB2
	PI3K-Akt signaling pathway	0.005947	4.78539	INS, IGF1
	Ras signaling pathway	0.00718468	6.08761	INS, IGF1
	Aldosterone-regulated sodium reabsorption	0.00799029	21.1662	INS, IGF1
	Thyroid hormone signaling pathway	0.00713217	9.57078	NOTCH1
	-	-	-	SHBG
	-	-	-	SERPINB7
	-	-	-	AGTR2
	Endocrine and other factor-regulated calcium reabsorption	0.0105403	18.344	BDKRB2
Poricoic acid B	TNF signaling pathway	2.78e-05	15.4295	PTGS2
	Pathways in cancer	3.59e-06	7.00153	PTGS2
	VEGF signaling pathway	0.00117614	18.0433	PTGS2
	NF-kappa B signaling pathway	0.000209	15.8138	PTGS2
	AMPK signaling pathway	5.45e-05	13.4224	HMGCR
Dehydrotumulosic acid	TNF signaling pathway	2.78e-05	15.4295	PTGS2
	Pathways in cancer	3.59e-06	7.00153	PTGS2
	VEGF signaling pathway	0.00117614	18.0433	PTGS2
	NF-kappa B signaling pathway	0.000209	15.8138	PTGS2
	AMPK signaling pathway	5.45e-05	13.4224	HMGCR
Poricoic acid A	TNF signaling pathway	2.78e-05	15.4295	PTGS2
	Pathways in cancer	3.59e-06	7.00153	PTGS2
	VEGF signaling pathway	0.00117614	18.0433	PTGS2
	NF-kappa B signaling pathway	0.000209	15.8138	PTGS2
	AMPK signaling pathway	5.45e-05	13.4224	HMGCR
Cerevisterol	Sphingolipid signaling pathway	4.84e-05	13.758	NOS3
	HIF-1 signaling pathway	6.56e-10	25.7963	NOS3
	VEGF signaling pathway	0.00117614	18.0433	NOS3
	cGMP-PKG signaling pathway	0.0019888	8.70759	NOS3
	PI3K-Akt signaling pathway	0.005947	4.78539	NOS3
Eburicoic acid	Pathways in cancer	3.59e-06	7.00153	PPARG, PTGS2
	AMPK signaling pathway	5.45e-05	13.4224	PPARG, HMGCR
	TNF signaling pathway	2.78e-05	15.4295	PTGS2
	VEGF signaling pathway	0.00117614	18.0433	PTGS2
	NF-kappa B signaling pathway	0.000209	15.8138	PTGS2
Stellasterol	TNF signaling pathway	2.78e-05	15.4295	NFKB1
	Sphingolipid signaling pathway	4.84e-05	13.758	NFKB1
	NF-kappa B signaling pathway	0.000209	15.8138	NFKB1
	Adipocytokine signaling pathway	0.00175243	15.7234	NFKB1
	T cell receptor signaling pathway	0.00483362	11.0064	NFKB1
	Toll-like receptor signaling pathway	0.0056884	10.3834	NFKB1
	MAPK signaling pathway	0.010624	5.43794	NFKB1
	HIF-1 signaling pathway	6.56e-10	25.7963	NFKB1
	Pathways in cancer	3.59e-06	7.00153	NFKB1
	PI3K-Akt signaling pathway	0.005947	4.78539	NFKB1
	Ras signaling pathway	0.00718468	6.08761	NFKB1
	Endocrine and other factor-regulated calcium reabsorption	0.0105403	18.344	KL
(24S)-24-Propylcholesta-5-ene-3beta-ol	TNF signaling pathway	2.78e-05	15.4295	NFKB1
	Sphingolipid signaling pathway	4.84e-05	13.758	NFKB1
	NF-kappa B signaling pathway	0.000209	15.8138	NFKB1
	Adipocytokine signaling pathway	0.00175243	15.7234	NFKB1
	T cell receptor signaling pathway	0.00483362	11.0064	NFKB1
	Toll-like receptor signaling pathway	0.0056884	10.3834	NFKB1
	MAPK signaling pathway	0.010624	5.43794	NFKB1
	HIF-1 signaling pathway	6.56e-10	25.7963	NFKB1
	Pathways in cancer	3.59e-06	7.00153	NFKB1
	PI3K-Akt signaling pathway	0.005947	4.78539	NFKB1
	Ras signaling pathway	0.00718468	6.08761	NFKB1
	Endocrine and other factor-regulated calcium reabsorption	0.0105403	18.344	KL
Folic acid	Pathways in cancer	3.59e-06	7.00153	PPARG, PTGS2, HIF1A, AGTR1, CDKN1A
	AMPK signaling pathway	5.45e-05	13.4224	PPARG
	TNF signaling pathway	2.78e-05	15.4295	IL1B, PTGS2
	NF-kappa B signaling pathway	0.000209	15.8138	IL1B, PTGS2
	Toll-like receptor signaling pathway	0.0056884	10.3834	IL1B
	MAPK signaling pathway	0.010624	5.43794	IL1B
	Inflammatory mediator regulation of TRP channels	0.00456734	11.231	IL1B
	VEGF signaling pathway	0.00117614	18.0433	PTGS2, NOS3
	Sphingolipid signaling pathway	4.84e-05	13.758	NOS3
	HIF-1 signaling pathway	6.56e-10	25.7963	NOS3, HIF1A, SERPINE1, CDKN1A
	cGMP-PKG signaling pathway	0.0019888	8.70759	NOS3, AGTR1
	PI3K-Akt signaling pathway	0.005947	4.78539	NOS3, CDKN1A
	Thyroid hormone signaling pathway	0.00713217	9.57078	HIF1A
	FoxO signaling pathway	0.00108076	10.2672	CDKN1A
	-	-	-	PON1
	-	-	-	MTHFR
